# Supplementary material for: CHAMP1-Related Disorder: Sharing 20 Years of thorough Clinical Follow-Up and Review of the Literature
Source: Genes (Basel). 2023 Jul 28;14(8):1546. doi: 10.3390/genes14081546 (PMC10454041; doi:10.3390/genes14081546)
Supplement: Supplementary file 1 [file genes-14-01546-s001.zip]

Archive with 1 entries (1 files):
- genes-2495462-supplementary.xlsx
