# Supplementary material for: CHAMP1-Related Disorder: Sharing 20 Years of thorough Clinical Follow-Up and Review of the Literature
Source: Genes (Basel). 2023 Jul 28;14(8):1546. doi: 10.3390/genes14081546 (PMC10454041; doi:10.3390/genes14081546)
Supplement: Supplementary file 1 [file genes-14-01546-s001.zip › genes-2495462-supplementary.xlsx]

## Sheet: Sheet1
Paper	Hempel et al., 2015 [14]					# patients with features	Isidor et al., 2016 [26]						# patients with features	Tanaka et.al., 2016 [25]					# patients with features		Okamoto et.al, 2017 [24]	# patients with features		Garrity et al., 2021 [17]												# patients with features		Dong et al., 2121 [31]	# patients with features		Asakura et al., 2121 [32]	# patients with features		Levy et al., 2122 [16]
Individuals	A:II-1	B:II-3	C:II-2	D:II-2	E:II-2	5	F1-II.1	F2-II.1	F3-II.1	F4-II.1	F5-II.1	F6-II.1	6	1	2	3	4	5	5		1	1		I-1	I-2	I-3	I-4	I-5	I-6	I-7	I-8	I-9	I-10	I-11	I-12	12		1	1		1	1		1	2	3	4	5	6
Ethnicity	European	Dutch	Dutch	Dutch	German		France	UK	USA	USA	UK	UK		NA	NA	NA	NA	NA			Japanese			NA	NA	NA	NA	NA	NA	NA	NA	NA	NA	NA	NA			Chinese			Japanese			NA	NA	NA	NA	NA	NA
Sex	M	M	M	F	F	2:3	M	M	F	M	F	F	3:3	F	F	F	F	F	5:5		M			M	M	F	F	M	M	F	F	F	F	M	M	6:6		M			F			F	M	M	F	M	F
Age at last examination (years)	4	3	18	3	8	[3-18]	5years 6months	7years 6months	6years 6months	6years 4months	11years 4months	9years 6months	[5y6mo-11y4mo]	23	7	4	12	6	[4-23]		6			4.2	9.8	8.5	2.2	3.3	10.3	13.4	26.3	14.8	3.4	2.2	5	[2y2mo-14y8mo]		1 year 3 months			8			1-5 years	6-10 years	10-15 years	1-5 years	1-5 years	16 years+
Birth at gestational week	40	39	39	37	40	Full term	Full term	Full term	Full term	Full term	Full term	Full term	Full term	NA	34	NA	NA	NA			Full term			NA	NA	NA	NA	NA	NA	NA	NA	NA	NA	NA	NA			FT			FT			NA	NA	NA	NA	NA	NA
Birth weight (g/SD)	3520/-0.4	3580/+0.2	3100/-0.9	3105/+0.3	4100/+1.5		3180/-0.5SD	4300/+1.5SD	3234/-0.5SD	3200/-0.5SD	3500/mean	3950/+1SD		NA	NA	NA	NA	NA			2400 /-2.3			3572 (51%ile)	3630 (56%ile)	3660 (70%ile)	3968 (88%ile)	2850 (13%ile)	NR	3940 (87%ile)	NR	3203 (34%ile)	3150 (30%ile)	3572 (51%ile)	2667 (7%ile)			NA			2755/-0.47			NA	NA	NA	NA	NA	NA
Birth length (cm/SD)	52/-0.2	ND	49/-1.3	50/+1.0	53/+0.6		50/mean	NA	50/mean	NA	NA	NA		NA	NA	NA	NA	NA			47/-1.6			50.8 (60%ile)	53 (86%ile)	49 (42%ile)	NA	49 (33%ile)	NR	NA	NR	50.8 (69%ile)	50.8 (69%ile)	53 (86%ile)	47.5 (19%ile)			NA			46.8/-1.5			NA	NA	NA	NA	NA	NA
OFC at birth (cm/SD)	33/-2.0	ND	35.6/-2.1 (age 6w)	29.5/-3.1	35/-0.4 (age 4w)		32.5/-2SD	NA	34/-1SD	NA	NA	32/-2.5SD		NA	NA	NA	NA	NA			32/-1.3			NA	33 (10%ile)	32 (3%ile)	NA	33 (10%ile)	NR	33 (11%ile	NR	NA	NA	NA	30.5 (<1st %ile)			NA			31.8/-0.9			NA	NA	NA	NA	NA	NA
Weight at last examination (kg/SD)	16.3/+0.2	14.7/0	50/-2.7	14.7/-0.1	45.5/+3.3		19/mean	15/median	20.4/-0.5SD	21.3/+0.5SD	NA	27/mean		72.4 (88%ile)	28.5 (90%ile)	18.5 (90%ile)	30 (<5%ile)	19.1 (50%ile)			17.5 (-1.6SD)			19.5 (88%ile	33.1 (58%ile)	at 6.5 yo: 20kg (36th %ile)	at 16 mo: 12kg (88th %ile)	at 24 mo: 12kg (30th %ile)	40.4kg (78th %ile)	NA	52.1kg (22nd %ile)	59.4kg (68th %ile)	19kg (59th %ile)	15.9kg (97th %ile)	18.1kg (56th %ile)			Normal			NA			NA	NA	NA	NA	NA	NA
Length / height at last examination (cm/SD)	111.5/+0.7	86/-2.2	160/-2.9	93.5/-0.9	139/+0.6		98.5/-3SD	97/-1SD	114/-1SD	118.5/+0.5SD	138/-1SD	123/-1.5SD		152 (3rd %ile)	115.3 (10%ile)	107 (95%ile)	124.46(<5%ile)	109.7(25%ile)			105 (-2SD)			99 (18%ile)	132 (32%ile)	116.5cm (51th %ile)	78cm (49th %ile)	83cm (13th %ile)	142.2cm (62th %ile)	142.2cm (1th %ile)	170cm (85th %ile)	157.5cm (25th %ile)	119.4cm (99th %ile)	NA	94cm (<1th %ile)			+ (<‑3 SD)			NA			NA	NA	NA	NA	NA	NA
OFC at last examination (cm/SD)	48/-2.5	47.3/-1.5	52.2/-3.1	45.5/-2.4	52/-0.3		NA	NA	NA	NA	NA	NA		NA	NA	NA	NA	NA			49 (-1.5SD)			NA	NA	48cm (1th %ile)	46cm (49th %ile)	44.5cm (<1st %ile)	NA	NA	NA	NA	NA	NA	NA			NA			NA			NA	NA	NA	NA	NA	NA
Neurological signs
Developmental delay	Yes	Yes	NA	NA	NA	2/5	Yes	Yes	Yes	Yes	Yes	Yes	6/6	Yes	Yes	Yes	Yes	Yes	5/5		Yes			NA	NA	NA	NA	NA	NA	NA	NA	NA	NA	NA	NA	0		NA			Yes			NA	NA	NA	NA	NA	NA
Severity of the developmental delay	NA	NA	NA	NA	NA		Severe	Severe	Severe	Severe	Moderate	Severe		NA	NA	NA	NA	NA			NA			NA	NA	NA	NA	NA	NA	NA	NA	NA	NA	NA	NA	0		NA			severe			NA	NA	NA	NA	NA	NA
Motor development delay	Yes	Yes	Yes	Yes	Yes	5/5	Yes	Yes	Yes	Yes	Yes	Yes	6/6	NA	NA	NA	NA	NA			Yes			NA	NA	NA	NA	NA	NA	NA	NA	NA	NA	NA	NA	0		Severe			No			NA	NA	NA	NA	NA	NA
Age of walking without support (months)	48	36	30	18	20	[18-48]	NA	NA	NA	NA	NA	NA		NA	NA	NA	NA	NA			48			NA	NA	NA	NA	NA	NA	NA	NA	NA	NA	NA	NA	0		NA			3.5 yo			NA	NA	NA	NA	NA	NA
Speech delay	Yes	Yes	Yes	Yes	Yes	5/5	Yes	Yes	Yes	Yes	Yes	Yes	6/6	Yes	Yes	Yes	Yes	Yes	5/5		Yes			NA	NA	NA	NA	NA	NA	NA	NA	NA	NA	NA	NA	0		Yes			NA			NA	NA	NA	NA	NA	NA
Muscular hypotonia	Yes	Yes	Yes	Yes	Yes	5/5	NA	Yes	NA	NA	NA	NA	0.166667	Yes	No	Yes	Yes	Severe truncal hypotonia	0.8		Yes			Yes	Yes	Yes	Yes	Yes	Yes	Yes	Yes	Yes	Yes	Yes	Yes	12/12		Yes			No			NA	NA	NA	NA	NA	NA
Dysarthria, speech defect	Non-verbal	Non-verbal	Yes	Yes	Yes	5/5	Non-verbal	Non-verbal	Very limited	Non-verbal	Very limited	Very limited	6/6	Nonverbal	Delayed	Nonverbal	Delayed	Nonverbal	5/5		NA			NA	NA	NA	NA	NA	NA	NA	NA	NA	NA	NA	NA	0		Yes			NA			NA	NA	NA	NA	NA	NA
Intellectual disability	Severe	Severe	Severe	Moderate	Moderate	5/5	Severe	Severe	Severe	Severe	Moderate	Severe	6/6	NA	NA	NA	NA	NA			Yes			Yes	Yes	Yes	Yes	Yes	Yes	Yes	Yes	Yes	Yes	Yes	Yes	12/12		Yes			Yes			NA	NA	NA	NA	NA	NA
Severe, moderate	Severe	NA	NA	NA	NA	1, 0	NA	NA	NA	NA	NA	NA		NA	NA	NA	NA	NA			NA			NA	NA	NA	NA	NA	NA	NA	NA	NA	NA	NA	NA	0		NA			NA			NA	NA	NA	NA	NA	NA
Muscular hypotonia	NA	NA	NA	NA	NA		Yes	Yes	Yes	Yes	Yes	ND	0.833333	NA	NA	NA	NA	NA			NA			NA	NA	NA	NA	NA	NA	NA	NA	NA	NA	NA	NA	0		NA			NA			NA	NA	NA	NA	NA	NA
Seizures	NA	Nocturnal frontotemporal epilepsy	NA	NA	NA	1/5	No	No	Yes	No	No	ND	0.166667	No	Febrile	No	Yes at 3years	No	0.2		Complex partial seizures			Yes	No	No	No	Yes	Yes	No	Yes	No	No	No	No	4/12		No			NA			Febrile	Febrile	No	No	No	No
Spasticity	NA	NA	NA	NA	NA		NA	NA	NA	NA	NA	NA		Spastic quadriplegia	Spastic quadriplegia	Spastic	None	None	3/5		Lower extremities			NA	NA	NA	NA	NA	NA	NA	NA	NA	NA	NA	NA	0		NA			NA			NA	NA	NA	NA	NA	NA
High pain tolerance	Yes	No	Yes	Yes	Yes	4/5	NA	NA	NA	NA	NA	NA		NA	NA	NA	NA	NA			NA			No	No	No	No	Yes	Yes	No	Yes	Yes	Yes	No	No	5/12		NA			NA			NA	NA	NA	NA	NA	NA
Sleep problems	NA	Yes	NA	Yes		2/5	NA	NA	NA	NA	NA	NA		NA	Yes	NA	NA	Yes	0.4		NA			No	No	No	No	Yes	No	No	Yes	No	Yes	No	Yes	4/12		NA			NA			No	Yes	Yes	Yes	No	Yes
Failure to thrive	NA	NA	NA	NA	NA		Yes	No	No	Yes	No	No	0.333333	NA	NA	NA	NA	NA			Yes			Yes	Yes	Yes	No	No	No	No	No	Yes	No	No	No	4/12		NA			NA			NA	NA	NA	NA	NA	NA
Regression of skills							NA	NA	NA	NA	NA	NA																																Yes	Yes	No	Yes	No	Yes
Skill Lost	NA	NA	NA	NA	NA		NA	NA	NA	NA	NA	NA																																Babbling	Babbling	No Loss	Self-help skills	No Loss	Rolling over
Age of loss	NA	NA	NA	NA	NA		NA	NA	NA	NA	NA	NA																																11	10	No Loss	30	No Loss	11 months
Skill regained	NA	NA	NA	NA	NA		NA	NA	NA	NA	NA	NA																																24	16	No Loss	Not regained	No Loss	22 months
Behavior
Friendly behavior	Yes	Yes	Yes	Yes	Yes	5/5	NA	NA	NA	NA	NA	NA		NA	NA	NA	NA	NA			Yes			NA	NA	NA	NA	NA	NA	NA	NA	NA	NA	NA	NA			NA			1			NA	NA	NA	NA	NA	NA
Autism spectrum disorder	NA	NA	Yes	NA	NA	0.2	NA	No	NA	NA	Yes	NA	0.166667	No	No	NA	No	No	0/5		NA			No	No	Yes	No	No	Yes	Yes	Yes	No	Yes	No	No	5/12		NA			NA		per DMS V criteria	No	No	Mild/moderate	Mild/moderate	Too young	Severe
ADHD	NA	NA	NA	NA	NA		NA	NA	NA	NA	NA	NA		NA	NA	Yes	NA	Yes	0.4		Yes			NA	NA	NA	NA	NA	NA	NA	NA	NA	NA	NA	NA			NA			NA			No	Yes	Yes	Yes	N/C-A	No
Anxiety	NA	NA	NA	NA	NA		NA	NA	NA	NA	NA	NA		NA	NA	NA	NA	NA			NA			NA	NA	NA	NA	NA	NA	NA	NA	NA	NA	NA	NA			NA			NA			NA	NA	NA	NA	NA	NA
Behavior anomalies	Hand fluttering, jactitation	Turning, twisting movements of arms and hands, shaking of the body	NA	Hand stereotypies, tactile hypersensitivity, sexual self-stimulation	NA		No	No	Yes	Yes	Yes	No	0.5	Aggressive, self-injurious	Skin-picking, rituals, food foraging	ADD/ADHD	Inappropriate laughter	Hyperactivity			NA			NA	NA	NA	NA	NA	NA	NA	NA	NA	NA	NA	NA			NA			NA			NA	NA	NA	NA	NA	NA
Other findings									Aggressiveness	Unmotivated laughter																																				Aggressive/self-injury
Craniofacial Abnormalities																																									None
Microcephaly	Microcephaly at 4 years old (OFC-2.2SD)	NA	Yes	NA	NA	3/5	NA	No	NA	NA	NA	NA		Yes	Yes	No	Yes	Yes (aquired at 6 mo)	0.8		Yes			No	Yes	Yes	No	Yes	No	No	Yes	Yes	Yes	No	Yes	7/12		Yes			1			No	No	No	No	No	Yes
Orofacial hypotonia	Yes	No	Yes	Yes	Yes	4/5	NA	NA	NA	NA	NA	NA		NA	NA	NA	NA	NA			Yes			NA	NA	NA	NA	NA	NA	NA	NA	NA	NA	NA	NA			Yes			No			NA	NA	NA	NA	NA	NA
Round face	NA	NA	NA	NA	NA		Yes	NA	Yes	Yes	Yes	NA	0.666667	NA	NA	NA	NA	NA			NA			NA	NA	NA	NA	NA	NA	NA	NA	NA	NA	NA	NA			NA			NA			NA	NA	NA	NA	NA	NA
Long face	Yes	No	Yes	No	Yes	3/5	NA	NA	NA	NA	NA	NA		NA	NA	NA	NA	NA			NA			NA	NA	NA	NA	NA	NA	NA	NA	NA	NA	NA	NA			NA			No			NA	NA	NA	NA	NA	NA
Almond shaped eyes	NA	Yes	NA	NA	NA	3/5	NA	NA	NA	NA	NA	NA		NA	NA	NA	NA	NA			NA			NA	NA	NA	NA	NA	NA	NA	NA	NA	NA	NA	NA			NA			NA			NA	NA	NA	NA	NA	NA
Epicanthic folds	No	Yes	No	Yes	Yes	3/5	NA	NA	NA	Yes	NA	Yes	2/6	NA	NA	Yes	Yes	NA	0.4		NA			NA	NA	NA	NA	NA	NA	NA	NA	NA	NA	NA	NA			NA			No			NA	NA	NA	NA	NA	NA
Upslanting palpebral fissures	No	Yes	Yes	Yes	Yes	4/5	NA	NA	NA	NA	NA	NA		Yes	NA	NA	Yes	Downslanting	0.4		Down slanting palpebral fissures			NA	NA	NA	NA	NA	NA	NA	NA	NA	NA	NA	NA			NA			No			NA	NA	NA	NA	NA	NA
Short philtrum	Yes	Yes	Yes	Yes	Yes	5/5	NA	NA	NA	NA	NA	NA		NA	Yes	NA	Yes	Yes	0.6		Yes			NA	NA	NA	NA	NA	NA	NA	NA	NA	NA	NA	NA			NA			No			NA	NA	NA	NA	NA	NA
Open-mouth appearance and salivation	Yes	No	Yes	Yes	Yes	4/5	NA	NA	NA	NA	NA	NA		NA	NA	NA	NA	NA			NA			NA	NA	NA	NA	NA	NA	NA	NA	NA	NA	NA	NA			Yes			No			NA	NA	NA	NA	NA	NA
Thin and tented upper lip	Yes	Tented (not thin)	Yes	Yes	Yes	4/5	NA	NA	NA	NA	Yes	NA	0.166667	NA	NA	NA	NA	NA			Yes			NA	NA	NA	NA	NA	NA	NA	NA	NA	NA	NA	NA			Yes			No			NA	NA	NA	NA	NA	NA
Everted lower lip	Yes	Yes	Yes	Yes	Yes	5/5	NA	NA	NA	Yes	NA	NA	0.166667	NA	NA	NA	NA	Yes	0.2		NA			NA	NA	NA	NA	NA	NA	NA	NA	NA	NA	NA	NA			NA			No			NA	NA	NA	NA	NA	NA
High arched palate	Yes	Yes	ND	Yes	Yes	4/5	Yes		Yes	Yes	NA	NA	3/6	NA	NA	NA	NA	NA			Yes			NA	NA	NA	NA	NA	NA	NA	NA	NA	NA	NA	NA			Yes			No			NA	NA	NA	NA	NA	NA
Pointed chin	Yes	Yes	Yes	No	Yes	4/5	NA	NA	NA	NA	NA	NA		NA	NA	NA	NA	Yes	0.2		Yes			NA	NA	NA	NA	NA	NA	NA	NA	NA	NA	NA	NA			NA			No			NA	NA	NA	NA	NA	NA
Low set ears	No	Yes	Yes	No	Yes	3/5	NA	NA	NA	NA	NA	NA		Yes	NA	NA	NA	NA	0.2		Yes			NA	NA	NA	NA	NA	NA	NA	NA	NA	NA	NA	NA			Yes			No			NA	NA	NA	NA	NA	NA
Flat/wide bridge nasal bridge	Yes	Yes	NA	Yes	NA	3/5	NA	NA	NA	NA	NA	Yes	0.166667	Yes	NA	Yes	Yes	NA	0.6		Yes			NA	NA	NA	NA	NA	NA	NA	NA	NA	NA	NA	NA			NA			NA			NA	NA	NA	NA	NA	NA
Hyperterlorism	NA	Yes	NA	NA	NA	1/5	Yes	NA	NA	NA	Yes	Yes	3/6	NA	Yes	Yes	NA	NA	0.4		NA					Yes	Yes	NA	NA	NA	NA	NA	NA	NA	NA	2/12		Yes			No			NA	NA	NA	NA	NA	NA
Other findings		Brachycephaly, low frontal hairline		Short neck with nuchal fold			Large mouth			Wide mouth		Low anterior hairline		Low anterior hairline		Wide spaced teeth		Sort neck																	Mild frontal bossing
Skeletal abnormalities																																									No
Hands	NA	NA	NA	NA	NA		NA	Broad hands	Fifth finger clinodactyly	NA	Brachydactyly	NA	3/6	Short 4th metacarpal, hypoplastic middle phalanges of 5th fingers	NA	NA	NA	Broad fingers	0.6		Small			No	No	No	No	No	Yes	No	Yes	No	No	NR	Yes	3/12		NA			NA			NA	NA	NA	NA	NA	NA
Feet	NA	NA	NA	NA	NA			broad feet	NA	NA	NA	NA	0.166667		NA	NA	NA	Short toes	0.2		Small			NA	NA	NA	NA	NA	NA	NA	NA	NA	NA	NA	NA	0		NA			NA			NA	NA	NA	NA	NA	NA
Thorax	NA	NA	NA	NA	NA		Kyphosis	Non-progressive scoliosis	NA	NA	NA	NA	2/6	Scoliosis, lordosis	NA	NA	NA	NA	0.4		NA			NA	NA	NA	NA	NA	NA	NA	NA	NA	NA	NA	NA	0		NA			NA			NA	NA	NA	NA	NA	NA
Other									NA	NA	NA	NA			Thinning bone in occipital region				0.2																	0		NA			NA
GI/GU abnormalities
Neonatal feeding difficulties	Yes	Yes	Yes	Yes	No	4/5	Yes	No	No	Yes	Yes	ND	3/6	Yes	Yes	NA	NA	NA	0.4		NA			Yes	No	No	No	Yes	No	No	No	Yes	Yes	No	Yes	5/12		NA			NA			No	Yes	No	Yes	Yes	Yes
GERD	NA	NA	Yes	Yes	NA		NA	Yes	NA	NA	NA	NA		NA	Yes	NA	NA	NA	0.2		NA			Yes	Yes	No	No	Yes	No	Yes	No	Yes	Yes	Yes	No	7/12		NA			NA			1	Yes	Yes	Yes	No	No
Constipation	NA	NA	NA	NA	NA		NA	Yes	NA	Yes	NA	NA	2/6	NA	Yes	NA	NA	NA	0.2		NA			Yes	Yes	No	No	Yes	Yes	Yes	Yes	Yes	Yes	No	Yes	9/12		NA			NA			1	Yes	Yes	Yes	No	Yes
Fecal incontinence	NA	NA	NA	NA	NA		NA	No	NA	NA	NA	NA		NA	NA	NA	NA	NA			NA			No	Yes	No	No	No	Yes	No	Yes	Yes	Yes	No	No	5/12		NA			NA			1	Yes	Yes	Yes	Yes	Yes
Urinary incontinence	NA	NA	NA	NA	NA		NA	No	NA	NA	NA	NA		NA	NA	NA	NA	NA			NA			No	Yes	No	No	No	No	No	Yes	Yes	Yes	No	No	4/12		NA			NA			1	Yes	Yes	Yes	Yes	Yes
Umbilical hernia	Yes	Yes	No	No	No	2/5	NA	NA	NA	NA	NA	NA		NA	NA	NA	NA	NA			NA			NA	NA	NA	NA	NA	NA	NA	NA	NA	NA	NA	NA	0		NA			NA			NA	NA	NA	NA	NA	NA
Cyclical vomiting	NA	NA	NA	NA	NA		NA	NA	NA	Cyclic vomiting	NA	NA	0.166667	NA	NA	NA	Gut malrotation at birth (surgically corrected)	NA			NA			NA	NA	NA	NA	NA	NA	NA	NA	NA	NA	NA	NA			NA			NA			No	Yes	Yes	Yes	No	Yes
HEENT abnormalities
Hearing impairment	NA	NA	NA	NA	NA		NA	No	NA	NA	NA	NA		Moderate-severe BL SNHL	Normal	Mild in left ear	Normal	Mild in one ear	0.6		NA			No	No	No	No	No	No	No	Yes	No	No	No	No	1/12		NA			NA			No	No	Yes	No	No	No
Dental abnormalities	NA	Small teeth	Diasthema	Diasthema	NA		NA	NA	NA	Extra tooth	NA	NA	0.166667	NA	NA	NA	NA	NA			NA			NA	NA	Lack of two central incisors	NA	NA	NA	NA	NA	NA	NA	NA	NA			NA			NA			1	No	Yes	No	Yes	Yes
Recurrent upper air tract infections	No	Yes	Yes	Yes	No		NA	NA	NA	NA	NA	NA		NA	NA	NA	NA	NA			NA			NA	NA	NA	NA	NA	NA	NA	NA	NA	NA	NA	NA			NA			NA			No	No	Yes	Yes	No	Yes
Pneumonia	NA	Aspiration		NA	NA		NA	NA	NA	NA	NA	NA		NA	NA	NA	NA	NA			NA			No	No	No	No	Yes	Yes	Yes	Yes	No	Yes	No	No	5/12		NA			NA			NA	NA	NA	NA	NA	NA
Ophthalmic issues	NA	Yes	Yes	NA	NA		Yes	Yes	Yes	Yes	ND	Yes	0.833333	No	NA	NA	NA	NA			NA			Yes	Yes	No	Yes	Yes	Yes	Yes	Yes	Yes	Yes	Yes	Yes	11/12		NA			NA			NA	NA	NA	NA	NA	NA
Strabismus	Yes (at 3 months)	No	Yes	No	No		Yes	Yes	NA	NA	NA	NA	2/6	NA	Yes	NA	Yes	NA	0.4		NA			No	No	No	Yes	Yes	No	No	Yes	Yes	Yes	No	Yes	6/12		NA			NA			1	Yes	Yes	No	Yes	Yes
Hyperopia	Yes (at 9 months)	NA	Yes	Yes	Yes		Yes	Yes	Yes	NA	NA	NA	3/6	NA	NA	NA	NA	NA			NA			Yes	No	No	Yes	Yes	No	Yes	No	Yes	No	Yes	No	6/12		NA			NA			No	Yes	No	No	No	Yes
Nystagmus	NA	NA	NA	NA	NA		NA	NA	NA	Yes	NA	NA	0.166667	NA	NA	NA	NA	NA			NA			No	No	No	NR	Yes	No	No	Yes	Yes	No	No	No	3/12		NA			NA			No	No	No	No	Yes	Yes
Astigmatism	NA	NA	NA	Yes	Yes		Yes	NA	NA	Yes	NA	NA	2/6	NA	NA	NA	NA	NA			Yes			No	No	No	No	Yes	No	No	No	No	No	Yes	No	2/12		NA			NA			No	No	No	No	No	No
Other			Intermittent exotropia									Left amblyopia				Ocular albinism		Alternating exotropia, accomodative esotropia			Amblyopia																									retained baby teeth			retained baby teeth
Other findings																																												NA	NA	NA	NA	NA	NA
Obesity	NA	NA	NA	NA	Yes		NA	NA	NA	NA	NA	NA		Yes	NA	NA	NA	NA	0.2		NA			NA	NA	NA	NA	NA	NA	NA	NA	NA	NA	NA	NA			NA			NA			NA	NA	NA	NA	NA	NA
Diabetes mellitus	NA	NA	NA	NA	NA		NA	NA	NA	NA	NA	NA		NA	NA	NA	NA	NA			NA			NA	NA	NA	NA	NA	NA	NA	NA	NA	NA	NA	NA			NA			NA			No	No	No	No	No	Yes
Hypertension	NA	NA	NA	NA	NA		NA	NA	NA	NA	NA	NA		NA	NA	NA	NA	NA			NA			NA	NA	NA	NA	NA	NA	NA	NA	NA	NA	NA	NA			NA			NA			NA	NA	NA	NA	NA	NA
Hyperinsulinemia	NA	NA	NA	NA	NA		NA	NA	NA	NA	NA	NA		NA	NA	NA	NA	NA			NA			NA	NA	NA	NA	NA	NA	NA	NA	NA	NA	NA	NA			NA			NA			NA	NA	NA	NA	NA	NA
Joint hypermobility	Yes	No	Yes	No	No		NA	NA	NA	NA	NA	NA		NA	NA	NA	NA	NA			NA			NA	NA	NA	NA	NA	NA	NA	NA	NA	NA	NA	NA			NA			NA			NA	NA	NA	NA	NA	NA
Cardiac anomalies	NA	NA	NA	NA	NA		VSD and ASD	NA	NA	NA	NA	NA	1/6	NA	NA	NA	NA	NA			NA			NA	NA	NA	NA	NA	NA	NA	NA	NA	NA	NA	NA			NA			NA			NA	NA	NA	NA	NA	NA
Other findings								Supranumary nipple					1/6																LEUKEMIA												Acute encephalopathy s/p RSV infection at 1Nomo
Abnormal lab/imaging findings																																												1	1	No			No
Cerebral MRI	Mild brain atrophy and cerebellar cortical dysplasia	Slightly delayed myelination	Normal at one year of age	Normal at age 3 months	Normal at 3 years	2/6	Normal	Normal	Arachnoid cyst	Microcephaly, thickening of the corpus callosum, and subtle hypoplasia of the left temporal lobe	Non-specific patchy signal abnormalities in right parieto-occipital subcortical white matter, bulky corpus callosum	ND	2/6	Hypoplastic corpus callosum	NA	Normal	Mildly decreased white matter, possible hypopituitarism	Mild cerebellar atrophy with mild inferior vermian hypogenesis	0.6		Cavum septum pellucidum, cavum vergae, cerebral atrophy, decreased white matter volume			NA	NA	Dysmorphic corpus callosum; cerebellar asymmetry; simplified sulcation	Slightly delayed myelination	NA	NA	NA	NA	NA	NA	NA	Normal	2/12		Symmetric enlargement in the bilateral lateral ventricles			Mild atrophy of the cerebrum and cerebellum			NA	NA	NA	NA	NA	NA
Electroencephalogram	NA	NA	NA	NA	NA		NA	NA	NA	NA	NA	NA		NA	NA	NA	NA	NA			Spike activities			NA	NA	NA	NA	NA	NA	NA	NA	NA	NA	NA	NA			Unremarkable			NA			NA	NA	NA	NA	NA	NA
Urine lab findings	NA	NA	NA	NA	NA		NA	NA	NA	NA	NA	NA		NA	NA	NA	NA	NA			NA			NA	NA	NA	NA	NA	NA	NA	NA	NA	NA	NA	NA			NA			NA			NA	NA	NA	NA	NA	NA
Oxalic acid levels	NA	NA	NA	NA	NA		NA	NA	NA	NA	NA	NA		NA	NA	NA	NA	NA			NA			NA	NA	NA	NA	NA	NA	NA	NA	NA	NA	NA	NA			Slightly elevated at birth, normal at 1 year 3 months			NA			NA	NA	NA	NA	NA	NA
Succinic acid levels	NA	NA	NA	NA	NA		NA	NA	NA	NA	NA	NA		NA	NA	NA	NA	NA			NA			NA	NA	NA	NA	NA	NA	NA	NA	NA	NA	NA	NA			Slightly elevated at birth, normal at 1 year 3 months			NA			NA	NA	NA	NA	NA	NA
Glyceric acid levels	NA	NA	NA	NA	NA		NA	NA	NA	NA	NA	NA		NA	NA	NA	NA	NA			NA			NA	NA	NA	NA	NA	NA	NA	NA	NA	NA	NA	NA			Slightly elevated at birth, normal at 1 year 3 months			NA			NA	NA	NA	NA	NA	NA
Organic acid levels	NA	NA	NA	NA	NA		NA	NA	NA	NA	NA	NA		NA	NA	NA	NA	NA			NA			NA	NA	NA	NA	NA	NA	NA	NA	NA	NA	NA	NA			NA			NA			NA	NA	NA	NA	NA	NA
CHAMP1 Mutation
Gene mutation	c.1866_1867delCA	c.1768C>T	c.1192C>T	c.635delC	c.1192C>T		c.1880C>G	c.1002G>A	c.1876-1877delAG	c.1034G>A	c.958-959delCC	c.1489C>T		c.1044delG	c.542-543delCT	c.1945C>T	c.1969C>T	c.2029G>T			NA			c.542_543delCT	c.661dup	c.959dup	c.1489C>T	c.1489C>T	c.1489C>T	c.1489C>T	c.1544G>A	c.1657G>T	c.1850dupA	c.2127T>G	c.2127T>G			c.53NodelCinsTTT			c.14565C>T			c.542_543delCT	c.1945C>T	c.1192C>T	c.1455dup	c.542_543delCT	c.2No29G>T
Protein alteration	p.Asp622Glufs*8	p.Gln590*	p.Arg398*	p.Pro212Leufs*7	p.Arg398*		p.Ser627*	p.Trp334*	p.Ser626Leufs*4	p.Trp348*	p.Pro320fs	p.Arg497*		p.Trp348*	p.Ser181Cysfs*5	p.Gln649*	p.Gln657*	p.Glu677*			NA			p.Ser181Cysfs*5	p.Thr221Asnfs*3	p.Arg321*	p.Arg497*	p.Arg497*	p.Arg497*	p.Arg497*	p.Trp515*	p.Glu553*	p.Lys618Glufs*13	p.Tyr709*	p.Tyr709*			p.Ser177Phesf*2			p.Gln489*			p.Ser181Cysfs*5	p.Gln649*	p.Arg398*	p.Ile486Tyrfs*2	p.Ser181Cysfs*5	p.Glu677*
Type of mutation	Frameshift	Nonsense	Nonsense	Frameshift	Nonsense		Nonsense	Nonsense	Frameshift	Nonsense	Frameshift	Nonsense		Nonsense	Frameshift	Nonsense	Nonsense	Nonsense			NA			Frameshift	Frameshift	Nonsense	Nonsense	Nonsense	Nonsense	Nonsense	Nonsense	Nonsense	Frameshift	Nonsense	Nonsense			Frameshift			Nonsense			Frameshift	Nonsense	Nonsense	Frameshift	Frameshift	Nonsense
Age at rolling over	12	NA	9	NA	NA	[9-12]	NA	NA	NA	NA	NA	NA		NA	NA	NA	NA	NA			NA			NA	NA	NA	NA	NA	NA	NA	NA	NA	NA	NA	NA			NA			NA			NA	NA	NA	NA	NA	NA
Age at sitting (mo)	12	NA	13	NA	NA	[12-13]	NA	21	NA	NA	NA	NA		NR	12	6	18	10			NA			NR	NR	18	9	12	NR	NR	18	24	11	NR	6			NA			10			NA	NA	NA	NA	NA	NA
Age at crawling	30	NA	NA	NA	11	[11-30]	NA	NA	NA	NA	NA	NA		NA	NA	NA	NA	NA			NA			NA	NA	NA	NA	NA	NA	NA	NA	NA	NA	NA	NA			NA			NA			12	14	14	14	12	16
Age at walking (mo)	48	36	30	18	20	[18-48]	48	36	48	30	24	28		18	24	24	Non-ambulatory	24			48			NR	NR	30	23	Not achieved	NR	NR	48	48	33	NR	19			NA			42			18	22	22	18	18	28
Age at first words (mo)	3 words at 4 years old	NA	3 yo	NA	10 words at around 4.5 years old	3.83333	No word	No word	NA	No word	NA	NA		NA	NA	NA	NA	NA			NA			NR	NR	48	20	14	NR	NR	>7 years	36	Not achieved	NR	26			NA			NA			Not achieved	1No	18	18	Not achieved	54
Age of self-feeding (mo)	NA	NA	NA	NA	NA		NA	>7	NA	NA	NA	NA		NA	NA	NA	NA	NA			NA			NR	NR	Not achieved	Not achieved	Not achieved	NR	NR	>7 years	>7	Not achieved	NR	48			NA			NA			NA	NA	NA	NA	NA	NA
Vineland composite score	NA	NA	NA	NA	NA		NA	46	NA	NA	NA	NA		NA	NA	NA	NA	NA			NA			61	52	NR	73	60	63	45	20	NR	52	83	NR			NA			NA			NA	NA	NA	NA	NA	NA
Communication standard score	NA	NA	NA	NA	NA		NA	50	NA	NA	NA	NA		NA	NA	NA	NA	NA			NA			69	57	NR	79	67	64	45	21	NR	49	89	NR			NA			NA			NA	NA	NA	NA	NA	NA
Daily living skills standard score	NA	NA	NA	NA	NA		NA	47	NA	NA	NA	NA		NA	NA	NA	NA	NA			NA			64	52	NR	71	60	69	50	21	NR	53	87	NR			NA			NA			NA	NA	NA	NA	NA	NA
Socialization standard score	NA	NA	NA	NA	NA		NA	42	NA	NA	NA	NA		NA	NA	NA	NA	NA			NA			69	47	NR	78	68	59	43	20	NR	61	89	NR			NA			NA			NA	NA	NA	NA	NA	NA
Motor skills standard score	NA	NA	NA	NA	NA		NA	NR	NA	NA	NA	NA		NA	NA	NA	NA	NA			NA			59	NR	NR	79	54	NR	NR	NR	NR	54	77	NR			NA			NA			NA	NA	NA	NA	NA	NA
[truncated: 10 more columns]
